# Supplementary material for: Expression of F-actin-capping protein subunit beta, CAPZB, is associated with cell growth and motility in epithelioid sarcoma
Source: BMC Cancer. 2016 Mar 10;16:206. doi: 10.1186/s12885-016-2235-z (PMC4787035; doi:10.1186/s12885-016-2235-z)
Supplement: Additional file 3: Table S1. — Results of the network analyses using protein profiles of CAPZB-regulated proteins in the VAESBJ cells. (XLSX 39 kb) [file 12885_2016_2235_MOESM3_ESM.xlsx]

## Sheet: Supplementary Table 1A
Table S1: Results of the network analyses using protein profiles of CAPZB-regulated proteins in the VAESBJ cells
Upstream Regulator	Molecule Type	P-value of overlap	Target molecules in dataset
BARX2	transcription regulator	7.59E-03	FLNA
RELA	transcription regulator	8.57E-03	MT-CYB,NAMPT
SMARCA4	transcription regulator	1.31E-02	ASNS,FLNB
SNAI1	transcription regulator	1.51E-02	PEBP1
ATF3	transcription regulator	1.62E-02	ASNS
ATF2	transcription regulator	1.62E-02	ASNS
ATF4	transcription regulator	2.05E-02	ASNS
SUPT16H	transcription regulator	2.26E-02	AP1G1
CEBPD	transcription regulator	2.26E-02	ASNS
E2F6	transcription regulator	3.42E-02	SRSF1
PPRC1	transcription regulator	4.78E-02	NAMPT
