# Supplementary material for: Expression of F-actin-capping protein subunit beta, CAPZB, is associated with cell growth and motility in epithelioid sarcoma
Source: BMC Cancer. 2016 Mar 10;16:206. doi: 10.1186/s12885-016-2235-z (PMC4787035; doi:10.1186/s12885-016-2235-z)
Supplement: Additional file 4: Table S2. — Results of the network analyses using protein profiles of CAPZB-regulated proteins in the ESX cells. (XLSX 44 kb) [file 12885_2016_2235_MOESM4_ESM.xlsx]

## Sheet: Supplementary Table 1B
Table S２: Results of the network analyses using protein profiles of CAPZB-regulated proteins in the ESX cells
Upstream Regulator	Molecule Type	p-value of overlap	Target molecules in dataset
SMARCA4	transcription regulator	5.28E-04	ACTN4,CD44,FLNB,GSTP1
STAT2	transcription regulator	5.44E-04	ISG15,MX1
SMARCB1	transcription regulator	1.30E-03	CD44,MX1
CTNNB1	transcription regulator	3.96E-03	CD44,DDX17,ILF3
KHDRBS1	transcription regulator	4.64E-03	CD44
MYC	transcription regulator	7.33E-03	CD44,HNRNPU,IPO7
HDAC1	transcription regulator	9.14E-03	CD44,GSTP1
KLF1	transcription regulator	1.16E-02	CD44
DEK	transcription regulator	1.39E-02	PRDX6
WWTR1	transcription regulator	1.62E-02	CD44
BARX2	transcription regulator	1.62E-02	FLNA
TFAP4	transcription regulator	1.84E-02	CD44
IRF9	transcription regulator	1.84E-02	MX1
SATB1	transcription regulator	1.86E-02	ACTN1,ILF3
TBX21	transcription regulator	2.07E-02	CDK6
KDM5B	transcription regulator	2.35E-02	ISG15,PSME3
PTTG1	transcription regulator	2.75E-02	CD44
NUPR1	transcription regulator	2.80E-02	HNRNPM,MYH10,PARP1,SRSF1
TP53	transcription regulator	2.92E-02	FKBP3,IPO7,ISG15,MAP4
TWIST2	transcription regulator	3.43E-02	CD44
SMARCD3	transcription regulator	3.43E-02	CD44
T	transcription regulator	3.43E-02	CD44
SMARCA2	transcription regulator	3.65E-02	CD44
SIN3A	transcription regulator	4.77E-02	GSTP1
YAP1	transcription regulator	4.99E-02	CDK6
